# Supplementary material for: 3-Methyl­ideneoxolane-2,5-dione
Source: Acta Crystallogr Sect E Struct Rep Online. 2013 Feb 2;69(Pt 3):o321. doi: 10.1107/S1600536813002924 (PMC3588448; doi:10.1107/S1600536813002924)
Supplement: Supplementary file 1 [file e-69-0o321-sup1.cif]

##############################################################################
#                                                                            #
# This CIF contains the data in a paper accepted for publication in          #
# Acta Crystallographica Section E. It conforms to the requirements of       #
# Notes for Authors for Acta Crystallographica Section E, and has been       #
# peer reviewed under the auspices of the IUCr Commission on Journals.       #
#                                                                            #
# Full details of the Crystallographic Information File format               #
# are given in the paper "The Crystallographic Information File (CIF):       #
# a New Standard Archive File for Crystallography" by S. R. Hall, F. H.      #
# Allen and I. D. Brown [Acta Cryst. (1991), A47, 655-685].                  #
#                                                                            #
# The current version of the core CIF dictionary is obtainable from          #
# ftp://ftp.iucr.org/pub/cif_core.dic.                                       #
#                                                                            #
# Software is freely available for graphical display of the structure(s)     #
# in this CIF. For information consult the CIF software page                 #
# http://www.iucr.org/resources/cif/software.                                #
#                                                                            #
# This file may be used for bona fide research purposes within the           #
# scientific community so long as proper attribution is given to the journal # 
# article from which it was obtained.                                        #
#                                                                            #
##############################################################################
data_I
_audit_creation_method     SHELXL-97
_chemical_name_systematic
;
3-Methylideneoxolane-2,5-dione
;
_chemical_name_common
;
3-Methylenedihydrofuran-2,5-dione
;
_chemical_formula_moiety     'C5 H4 O3'
_chemical_formula_sum     'C5 H4 O3'
_chemical_formula_iupac     'C5 H4 O3'
_chemical_formula_weight     112.08
_chemical_melting_point     340.05
_symmetry_cell_setting     orthorhombic
_symmetry_space_group_name_H-M     'P 21 21 21'
_symmetry_space_group_name_Hall     'P 2ac 2ab'
loop_
    _symmetry_equiv_pos_as_xyz
    'x, y, z'
    'x+1/2, -y+1/2, -z'
    '-x, y+1/2, -z+1/2'
    '-x+1/2, -y, z+1/2'
_cell_length_a     5.4854(3)
_cell_length_b     7.3498(5)
_cell_length_c     12.1871(7)
_cell_angle_alpha     90.00
_cell_angle_beta     90.00
_cell_angle_gamma     90.00
_cell_volume     491.34(5)
_cell_formula_units_Z     4
_cell_measurement_reflns_used     6479
_cell_measurement_theta_min     3.24
_cell_measurement_theta_max     27.03
_cell_measurement_temperature     100(2)
_cell_special_details     ?
_exptl_crystal_description     needle
_exptl_crystal_colour     colourless
_exptl_crystal_size_max     0.27
_exptl_crystal_size_mid     0.09
_exptl_crystal_size_min     0.07
_exptl_crystal_density_diffrn     1.515
_exptl_crystal_density_meas     ?
_exptl_crystal_density_method     'not measured'
_exptl_crystal_F_000     232
_exptl_absorpt_coefficient_mu     0.128
_exptl_absorpt_correction_type     multi-scan
_exptl_absorpt_process_details     '(SADABS; Bruker, 2009)'
_exptl_absorpt_correction_T_min     0.9662
_exptl_absorpt_correction_T_max     0.9908
_exptl_special_details     ?
_diffrn_ambient_temperature     100(2)
_diffrn_radiation_type     MoK\a
_diffrn_radiation_wavelength     0.71073
_diffrn_radiation_source     'fine-focus sealed tube'
_diffrn_radiation_monochromator     graphite
_diffrn_measurement_device_type     'Bruker APEXII CCD'
_diffrn_measurement_method     '\f and \w scans'
_diffrn_detector_area_resol_mean     ?
_diffrn_reflns_number     18134
_diffrn_reflns_av_R_equivalents     0.0374
_diffrn_reflns_av_sigmaI/netI     0.0165
_diffrn_reflns_theta_min     3.24
_diffrn_reflns_theta_max     27.99
_diffrn_reflns_theta_full     27.99
_diffrn_measured_fraction_theta_max     0.990
_diffrn_measured_fraction_theta_full     0.990
_diffrn_reflns_limit_h_min     -7
_diffrn_reflns_limit_h_max     7
_diffrn_reflns_limit_k_min     -9
_diffrn_reflns_limit_k_max     9
_diffrn_reflns_limit_l_min     -16
_diffrn_reflns_limit_l_max     16
_diffrn_standards_number     0
_diffrn_standards_interval_count     ?
_diffrn_standards_interval_time     ?
_diffrn_standards_decay_%     ?
_refine_special_details
;
Refinement of <i>F</i>^2^ against ALL reflections. The weighted <i>R</i>-factor
<i>wR</i> and goodness of fit <i>S</i> are based on <i>F</i>^2^, conventional
<i>R</i>-factors <i>R</i> are based on <i>F</i>, with <i>F</i> set to zero for
negative <i>F</i>^2^. The threshold expression of <i>F</i>^2^ >
\s(<i>F</i>^2^) is used only for calculating <i>R</i>-factors(gt) <i>etc</i>.
and is not relevant to the choice of reflections for refinement.
<i>R</i>-factors based on <i>F</i>^2^ are statistically about twice as large
as those based on <i>F</i>, and <i>R</i>- factors based on ALL data will be
even larger.
;
_reflns_number_total     716
_reflns_number_gt     639
_reflns_threshold_expression     I>2\s(I)
_refine_ls_structure_factor_coef     Fsqd
_refine_ls_matrix_type     full
_refine_ls_R_factor_all     0.0324
_refine_ls_R_factor_gt     0.0258
_refine_ls_wR_factor_gt     0.0620
_refine_ls_wR_factor_ref     0.0648
_refine_ls_goodness_of_fit_ref     1.101
_refine_ls_restrained_S_all     1.101
_refine_ls_number_reflns     716
_refine_ls_number_parameters     74
_refine_ls_number_restraints     0
_refine_ls_number_constraints     ?
_refine_ls_hydrogen_treatment     constr
_refine_ls_weighting_scheme     calc
_refine_ls_weighting_details
              'w=1/[\s^2^(Fo^2^)+(0.0343P)^2^+0.0728P] where P=(Fo^2^+2Fc^2^)/3'
_atom_sites_solution_hydrogens     geom
_atom_sites_solution_primary     direct
_atom_sites_solution_secondary     difmap
_refine_ls_shift/su_max     0.000
_refine_ls_shift/su_mean     0.000
_refine_diff_density_max     0.237
_refine_diff_density_min     -0.144
_refine_ls_extinction_method     'SHELXL97 (Sheldrick, 2008)'
_refine_ls_extinction_coef     0.037(9)
_refine_ls_extinction_expression
                                  'Fc^*^=kFc[1+0.001xFc^2^\l^3^/sin(2\q)]^-1/4^'
loop_
    _atom_type_symbol
    _atom_type_description
    _atom_type_scat_dispersion_real
    _atom_type_scat_dispersion_imag
    _atom_type_scat_source
    'C' 'C' 0.0033 0.0000
                         'International Tables Vol C Tables 4.2.6.8 and 6.1.1.4'
    'H' 'H' 0.0000 0.0000
                         'International Tables Vol C Tables 4.2.6.8 and 6.1.1.4'
    'O' 'O' 0.0106 0.0060
                         'International Tables Vol C Tables 4.2.6.8 and 6.1.1.4'
_computing_data_collection     'APEX2 (Bruker, 2009)'
_computing_cell_refinement     'SAINT (Bruker, 2009)'
_computing_data_reduction     'SAINT (Bruker, 2009)'
_computing_structure_solution     'SHELXS97 (Sheldrick, 2008)'
_computing_structure_refinement     'SHELXL97 (Sheldrick, 2008)'
_computing_molecular_graphics
;
DIAMOND (Brandenburg, 2006) and Mercury (Macrae <i>et al.</i>,
2008)
;
_computing_publication_material     'SHELXTL (Sheldrick, 2008)'
loop_
    _atom_site_type_symbol
    _atom_site_label
    _atom_site_fract_x
    _atom_site_fract_y
    _atom_site_fract_z
    _atom_site_U_iso_or_equiv
    _atom_site_adp_type
    _atom_site_calc_flag
    _atom_site_refinement_flags
    _atom_site_occupancy
    _atom_site_symmetry_multiplicity
    _atom_site_disorder_assembly
    _atom_site_disorder_group
    O O1 1.00411(19) 0.79021(13) 0.61376(8) 0.0188(3) Uani d . 1 1 . .
    C C2 0.8967(3) 0.9113(2) 0.54015(12) 0.0163(3) Uani d . 1 1 . .
    O O2 0.99390(19) 0.94361(14) 0.45473(8) 0.0224(3) Uani d . 1 1 . .
    C C3 0.6656(3) 0.9775(2) 0.58826(12) 0.0154(3) Uani d . 1 1 . .
    C C4 0.6393(3) 0.8894(2) 0.69856(12) 0.0173(3) Uani d . 1 1 . .
    H H4A 0.4873 0.8171 0.7028 0.021 Uiso calc R 1 1 . .
    H H4B 0.6390 0.9814 0.7579 0.021 Uiso calc R 1 1 . .
    C C5 0.8600(3) 0.7691(2) 0.70585(12) 0.0194(3) Uani d . 1 1 . .
    O O5 0.9200(2) 0.66606(17) 0.77659(9) 0.0299(3) Uani d . 1 1 . .
    C C6 0.5202(3) 1.0912(2) 0.53599(12) 0.0203(3) Uani d . 1 1 . .
    H H6A 0.5626 1.1335 0.4648 0.024 Uiso calc R 1 1 . .
    H H6B 0.3731 1.1309 0.5695 0.024 Uiso calc R 1 1 . .
loop_
    _atom_site_aniso_label
    _atom_site_aniso_U_11
    _atom_site_aniso_U_22
    _atom_site_aniso_U_33
    _atom_site_aniso_U_12
    _atom_site_aniso_U_13
    _atom_site_aniso_U_23
    O1 0.0164(5) 0.0215(5) 0.0185(5) 0.0036(5) 0.0003(5) -0.0016(4)
    C2 0.0165(7) 0.0155(7) 0.0168(7) -0.0018(6) -0.0029(6) -0.0029(6)
    O2 0.0215(6) 0.0279(6) 0.0176(5) -0.0033(5) 0.0038(6) -0.0018(4)
    C3 0.0143(7) 0.0157(7) 0.0163(6) -0.0021(6) -0.0004(6) -0.0040(6)
    C4 0.0172(7) 0.0176(7) 0.0171(6) 0.0001(6) 0.0005(6) -0.0006(6)
    C5 0.0206(8) 0.0212(8) 0.0166(7) 0.0006(7) -0.0012(7) -0.0036(6)
    O5 0.0335(7) 0.0330(7) 0.0231(6) 0.0123(6) -0.0013(5) 0.0077(5)
    C6 0.0177(7) 0.0187(7) 0.0245(7) -0.0005(7) -0.0009(7) 0.0011(6)
_geom_special_details
;
All e.s.d.'s (except the e.s.d. in the dihedral angle between two l.s. planes)
are estimated using the full covariance matrix. The cell e.s.d.'s are taken
into account individually in the estimation of e.s.d.'s in distances, angles
and torsion angles; correlations between e.s.d.'s in cell parameters are only
used when they are defined by crystal symmetry. An approximate (isotropic)
treatment of cell e.s.d.'s is used for estimating e.s.d.'s involving l.s.
planes.
;
loop_
    _geom_bond_atom_site_label_1
    _geom_bond_atom_site_label_2
    _geom_bond_site_symmetry_2
    _geom_bond_distance
    _geom_bond_publ_flag
    O1 C5 . 1.382(2) no
    O1 C2 . 1.394(2) no
    C2 O2 . 1.193(2) no
    C2 C3 . 1.479(2) no
    C3 C6 . 1.319(2) no
    C3 C4 . 1.499(2) no
    C4 C5 . 1.502(2) no
    C4 H4A . 0.9900 no
    C4 H4B . 0.9900 no
    C5 O5 . 1.194(2) no
    C6 H6A . 0.9500 no
    C6 H6B . 0.9500 no
loop_
    _geom_angle_atom_site_label_1
    _geom_angle_atom_site_label_2
    _geom_angle_atom_site_label_3
    _geom_angle_site_symmetry_1
    _geom_angle_site_symmetry_3
    _geom_angle
    _geom_angle_publ_flag
    C2 O1 C5 . . 110.65(11) yes
    O1 C2 O2 . . 119.98(13) yes
    O2 C2 C3 . . 131.52(14) yes
    O1 C2 C3 . . 108.49(12) yes
    C2 C3 C6 . . 122.35(13) yes
    C4 C3 C6 . . 130.45(14) yes
    C2 C3 C4 . . 107.19(13) yes
    C3 C4 C5 . . 103.29(13) yes
    O1 C5 O5 . . 120.01(14) yes
    O5 C5 C4 . . 129.68(15) yes
    O1 C5 C4 . . 110.31(12) yes
    C3 C4 H4A . . 111.1 no
    C5 C4 H4A . . 111.1 no
    C3 C4 H4B . . 111.1 no
    C5 C4 H4B . . 111.1 no
    H4A C4 H4B . . 109.1 no
    C3 C6 H6A . . 120.0 no
    C3 C6 H6B . . 120.0 no
    H6A C6 H6B . . 120.0 no
loop_
    _geom_torsion_atom_site_label_1
    _geom_torsion_atom_site_label_2
    _geom_torsion_atom_site_label_3
    _geom_torsion_atom_site_label_4
    _geom_torsion_site_symmetry_1
    _geom_torsion_site_symmetry_2
    _geom_torsion_site_symmetry_3
    _geom_torsion_site_symmetry_4
    _geom_torsion
    _geom_torsion_publ_flag
    O1 C2 C3 C4 . . . . 0.65(15) ?
    C2 C3 C4 C5 . . . . -1.86(15) ?
    C3 C4 C5 O1 . . . . 2.54(16) ?
    C4 C5 O1 C2 . . . . -2.28(16) ?
    C5 O1 C2 C3 . . . . 1.00(15) ?
loop_
    _geom_hbond_atom_site_label_D
    _geom_hbond_atom_site_label_H
    _geom_hbond_atom_site_label_A
    _geom_hbond_site_symmetry_A
    _geom_hbond_distance_DH
    _geom_hbond_distance_HA
    _geom_hbond_distance_DA
    _geom_hbond_angle_DHA
    C6 H6A O5 4_674 0.95 2.73 3.645(2) 162
    C6 H6B O5 3_656 0.95 2.48 3.369(2) 155
    C4 H4B O2 4_675 0.99 2.57 3.433(2) 146
    C4 H4A O2 2_466 0.99 2.71 3.181(2) 109
_iucr_refine_instructions_details
;
TITL I in P2(1)2(1)2(1)
CELL 0.71073 5.4854 7.3498 12.1871 90.000 90.000 90.000
ZERR 4.00 0.0003 0.0005 0.0007 0.000 0.000 0.000
LATT -1
SYMM x+1/2, -y+1/2, -z
SYMM -x, y+1/2, -z+1/2
SYMM -x+1/2, -y, z+1/2
SFAC C  H  O
UNIT 20  16  12
OMIT -3 56
L.S. 4
MERG 4
REM ACTA
MPLA 4 O1 C2 C3 C4 C5 C6 O2 O5
MPLA 3 O1 C5 C4
BOND $H
HTAB
FMAP 2
PLAN 1
SIZE 0.072 0.09 0.27
TEMP -173
WGHT    0.034300    0.072800
EXTI    0.037451
FVAR       0.48786
MOLE 1
O1    3    1.004109    0.790210    0.613761    11.00000    0.01635    0.02154 =
         0.01850   -0.00161    0.00026    0.00359
C2    1    0.896723    0.911257    0.540148    11.00000    0.01654    0.01552 =
         0.01682   -0.00291   -0.00293   -0.00179
O2    3    0.993901    0.943614    0.454734    11.00000    0.02147    0.02794 =
         0.01765   -0.00179    0.00381   -0.00328
C3    1    0.665556    0.977512    0.588260    11.00000    0.01426    0.01572 =
         0.01628   -0.00403   -0.00035   -0.00214
C4    1    0.639273    0.889369    0.698561    11.00000    0.01716    0.01764 =
         0.01707   -0.00059    0.00047    0.00005
AFIX  23
H4A   2    0.487259    0.817110    0.702840    11.00000   -1.20000
H4B   2    0.638999    0.981356    0.757902    11.00000   -1.20000
AFIX   0
C5    1    0.859968    0.769078    0.705853    11.00000    0.02059    0.02115 =
         0.01659   -0.00361   -0.00117    0.00064
O5    3    0.919986    0.666060    0.776591    11.00000    0.03351    0.03302 =
         0.02312    0.00765   -0.00132    0.01226
C6    1    0.520215    1.091227    0.535986    11.00000    0.01773    0.01875 =
         0.02455    0.00113   -0.00093   -0.00052
AFIX  93
H6A   2    0.562625    1.133493    0.464836    11.00000   -1.20000
H6B   2    0.373131    1.130859    0.569488    11.00000   -1.20000
HKLF 4 1 1 0 0 0 1 0 0 0 1
;
data_global
_journal_date_recd_electronic     2013-01-23
_journal_date_accepted     2013-01-29
_journal_name_full     'Acta Crystallographica, Section E'
_journal_year     2013
_journal_volume     69
_journal_issue      3
_journal_page_first     o321
_journal_page_last     o321
_journal_paper_category     QO
_journal_paper_doi     10.1107/S1600536813002924
_journal_coeditor_code     GG2110
_publ_contact_author_name     'Hans Reuter'
_publ_contact_author_address
;
Institut \"ur Chemie neuer Materialien
Universit\"at of Osnabr\"uck
Barbarastrasse 7
D-49069 Osnabr\"uck
Germany
;
_publ_contact_author_email     'hreuter@uos.de'
_publ_contact_author_fax     ?
_publ_contact_author_phone     '0541 969 2778'
_publ_section_title
;
3-Methylideneoxolane-2,5-dione
;
loop_
    _publ_author_name
    _publ_author_footnote
    _publ_author_address
    'Beginn, Uwe' .
;
Institut f\"ur Chemie neuer Materialien
Organische Materialchemie
Universit\"at Osnabr\"uck
Barbarastrasse 7
D-49069 Osnabr\"uck
Germany
;
    'Frosinn, Martin' .
;
Institut f\"ur Chemie neuer Materialien
Organische Materialchemie
Universit\"at Osnabr\"uck
Barbarastrasse 7
D-49069 Osnabr\"uck
Germany
;
    'Reichelt, Martin' .
;
Institut f\"ur Chemie neuer Materialien
Strukturchemie
Universit\"at Osnabr\"uck
Barbarastrasse 7
D-49069 Osnabr\"uck
Germany
;
    'Reuter, Hans' .
;
Institut f\"ur Chemie neuer Materialien
Strukturchemie
Universit\"at Osnabr\"uck
Barbarastrasse 7
D-49069 Osnabr\"uck
Germany
;
_publ_section_synopsis     .
