# Supplementary material for: 3-Methyl­ideneoxolane-2,5-dione
Source: Acta Crystallogr Sect E Struct Rep Online. 2013 Feb 2;69(Pt 3):o321. doi: 10.1107/S1600536813002924 (PMC3588448; doi:10.1107/S1600536813002924)
Supplement: Supplementary file 2 [file e-69-0o321-Isup2.hkl]

# 
# h,k,l, Fc-squared, Fo-squared, sigma(Fo-squared) and status flag 
# 
data_I
_shelx_title ' MF001_0m in P2(1)2(1)2(1)' 
_shelx_refln_list_code          4 
_shelx_F_calc_maximum       65.76 
_exptl_crystal_F_000       232.00 
_reflns_d_resolution_high  0.7571 
 
loop_ 
 _symmetry_equiv_pos_as_xyz 
 'x, y, z' 
 'x+1/2, -y+1/2, -z' 
 '-x, y+1/2, -z+1/2' 
 '-x+1/2, -y, z+1/2' 
 
_cell_length_a     5.4854 
_cell_length_b     7.3498 
_cell_length_c    12.1871 
_cell_angle_alpha  90.000 
_cell_angle_beta   90.000 
_cell_angle_gamma  90.000 
 
_shelx_F_squared_multiplier     1.000 
 
loop_ 
 _refln_index_h 
 _refln_index_k 
 _refln_index_l 
 _refln_F_squared_calc 
 _refln_F_squared_meas 
 _refln_F_squared_sigma 
 _refln_observed_status 
   2   0   0     4324.98     4523.49     22.30 o 
   4   0   0        0.23        0.43      0.62 o 
   6   0   0      252.19      243.56      5.55 o 
   1   1   0     1369.18     1345.10      5.06 o 
   2   1   0      668.96      623.19      2.54 o 
   3   1   0       93.43       91.28      0.84 o 
   4   1   0      122.96      124.69      1.52 o 
   5   1   0       59.73       59.89      1.23 o 
   6   1   0        0.35        0.02      1.18 o 
   7   1   0       10.34        9.48      2.56 o 
   0   2   0        7.61        9.71      0.43 o 
   1   2   0      730.28      660.97      2.87 o 
   2   2   0       54.91       61.34      0.74 o 
   3   2   0      731.28      720.48      3.32 o 
   4   2   0        0.33        0.10      0.47 o 
   5   2   0      119.23      113.58      1.87 o 
   6   2   0        9.24       10.47      1.49 o 
   7   2   0       18.42       22.82      3.17 o 
   1   3   0      160.68      162.44      1.32 o 
   2   3   0       59.08       67.08      0.87 o 
   3   3   0       78.17       79.28      1.01 o 
   4   3   0      176.88      178.35      1.75 o 
   5   3   0       10.45        8.14      1.03 o 
   6   3   0       37.94       41.71      2.17 o 
   0   4   0       10.59       11.65      0.72 o 
   1   4   0      326.04      310.11      2.02 o 
   2   4   0       19.05       18.88      0.67 o 
   3   4   0      178.19      180.13      1.66 o 
   4   4   0       25.87       26.35      1.14 o 
   5   4   0       11.60        9.22      1.42 o 
   6   4   0       63.38       77.09      4.01 o 
   1   5   0       15.76       16.21      0.71 o 
   2   5   0        0.05        0.43      0.55 o 
   3   5   0      135.61      131.34      2.00 o 
   4   5   0        0.20        0.95      1.00 o 
   5   5   0       35.80       29.10      2.16 o 
   6   5   0        5.36        5.80      6.39 o 
   0   6   0      127.72      128.55      2.49 o 
   1   6   0      210.18      206.43      2.34 o 
   2   6   0       52.51       50.90      1.48 o 
   3   6   0       47.84       53.27      1.87 o 
   4   6   0        1.62        0.24      1.41 o 
   5   6   0       12.51       14.77      3.61 o 
   1   7   0       15.22       20.35      2.30 o 
   2   7   0        7.27       10.09      1.51 o 
   3   7   0       45.78       53.07      2.69 o 
   4   7   0        6.17        9.10      2.95 o 
   5   7   0        0.97        1.73      4.60 o 
   0   8   0        5.78        3.95      2.18 o 
   1   8   0      251.41      253.41      4.49 o 
   2   8   0       93.83       97.30      3.30 o 
   3   8   0        0.44        1.85      2.40 o 
   4   8   0       84.02       82.35      6.49 o 
   2   9   0       23.71       22.95      5.38 o 
   1   0   1      564.20      547.04      2.21 o 
   2   0   1        9.49       15.85      0.37 o 
   3   0   1       94.17      100.06      0.89 o 
   4   0   1       17.47       21.69      0.64 o 
   5   0   1       27.53       30.31      1.03 o 
   6   0   1       26.94       26.20      1.64 o 
   7   0   1        7.06        5.99      2.82 o 
   0   1   1     1276.00     1256.81      4.52 o 
   1   1   1     1521.56     1503.65      4.02 o 
   2   1   1      713.80      724.77      2.06 o 
   3   1   1      619.92      622.08      1.96 o 
   4   1   1        9.25        8.88      0.39 o 
   5   1   1       43.76       41.17      0.81 o 
   6   1   1       22.98       22.15      1.19 o 
   7   1   1        6.95        7.67      1.64 o 
   0   2   1       49.47       42.48      0.52 o 
   1   2   1     2147.96     2184.25      5.92 o 
   2   2   1      106.37      114.16      0.66 o 
   3   2   1       54.58       55.15      0.54 o 
   4   2   1       83.10       76.29      0.75 o 
   5   2   1       50.75       48.34      0.91 o 
   6   2   1       34.01       29.96      1.28 o 
   7   2   1       63.84       70.57      3.41 o 
   0   3   1       68.39       73.85      0.85 o 
   1   3   1       45.16       48.05      0.51 o 
   2   3   1       73.89       75.49      0.63 o 
   3   3   1       35.60       34.98      0.56 o 
   4   3   1      155.00      153.45      1.10 o 
   5   3   1        6.78        6.57      0.73 o 
   6   3   1        9.73        9.55      1.16 o 
   0   4   1        1.07        1.41      0.42 o 
   1   4   1       88.62       94.65      0.74 o 
   2   4   1       67.83       69.69      0.70 o 
   3   4   1       12.16       12.74      0.47 o 
   4   4   1      119.15      122.57      1.36 o 
   5   4   1       13.31       13.37      1.03 o 
   6   4   1       39.90       37.83      2.00 o 
   0   5   1      455.09      459.94      2.95 o 
   1   5   1       69.22       70.18      0.76 o 
   2   5   1       73.63       72.24      0.83 o 
   3   5   1      179.64      177.10      1.60 o 
   4   5   1       18.25       18.31      1.02 o 
   5   5   1       77.78       83.13      1.96 o 
   6   5   1       37.54       42.25      3.81 o 
   0   6   1       36.16       41.56      1.31 o 
   1   6   1       27.55       29.76      0.73 o 
   2   6   1       67.99       68.32      1.20 o 
   3   6   1       24.27       23.68      1.07 o 
   4   6   1        3.88        1.69      1.09 o 
   5   6   1        1.56        0.40      1.77 o 
   0   7   1       30.11       32.37      1.60 o 
   1   7   1      130.63      126.23      1.85 o 
   2   7   1       82.79       81.20      1.75 o 
   3   7   1        1.30        2.70      1.14 o 
   4   7   1       61.50       71.10      3.45 o 
   5   7   1       24.59       25.58      3.13 o 
   0   8   1      109.84      114.43      2.96 o 
   1   8   1        9.19        8.91      1.18 o 
   2   8   1       21.24       22.98      1.60 o 
   3   8   1        4.74        2.80      1.88 o 
   4   8   1       13.15       14.49      2.61 o 
   1   9   1       14.37       12.36      9.71 o 
   2   9   1        4.14        0.10      3.13 o 
   0   0   2      152.13      137.69      1.01 o 
   1   0   2      834.33      780.68      4.28 o 
   2   0   2      696.70      682.27      3.15 o 
   3   0   2        7.91        8.41      0.39 o 
   4   0   2      495.07      474.09      2.66 o 
   5   0   2      139.61      136.16      1.88 o 
   6   0   2       43.19       43.23      1.85 o 
   7   0   2        0.41        0.84      1.87 o 
   0   1   2     1732.48     1683.62      5.85 o 
   1   1   2      542.17      505.21      1.59 o 
   2   1   2      130.84      132.44      0.74 o 
   3   1   2      303.60      306.52      1.25 o 
   4   1   2      103.35      102.41      0.82 o 
   5   1   2       77.00       76.88      1.04 o 
   6   1   2       11.91        9.94      0.97 o 
   7   1   2       21.97       22.07      1.70 o 
   0   2   2     2713.87     2846.88     10.23 o 
   1   2   2     3664.11     3863.44     10.10 o 
   2   2   2      265.84      263.72      1.09 o 
   3   2   2       94.28       87.11      0.71 o 
   4   2   2       33.28       33.79      0.55 o 
   5   2   2        4.55        4.96      0.59 o 
   6   2   2       15.36       15.07      1.13 o 
   7   2   2       17.55       20.08      1.98 o 
   0   3   2      557.57      572.66      3.28 o 
   1   3   2      438.60      435.62      1.56 o 
   2   3   2      932.98      959.84      3.13 o 
   3   3   2       71.39       67.78      0.67 o 
   4   3   2       67.32       67.66      0.91 o 
   5   3   2      108.87      100.80      1.55 o 
   6   3   2       12.28       14.42      1.22 o 
   0   4   2        0.00       -0.50      0.38 o 
   1   4   2      188.93      195.13      1.07 o 
   2   4   2       39.50       39.54      0.65 o 
   3   4   2       24.40       23.25      0.63 o 
   4   4   2       15.70       15.01      0.68 o 
   5   4   2       24.52       25.07      1.17 o 
   6   4   2        1.81        0.64      1.21 o 
   0   5   2      109.69      111.70      1.28 o 
   1   5   2        7.36        5.96      0.41 o 
   2   5   2       42.35       42.36      0.73 o 
   3   5   2        6.16        4.74      0.64 o 
   4   5   2      105.52      103.19      1.69 o 
   5   5   2       21.40       23.41      1.64 o 
   6   5   2       40.68       42.99      3.66 o 
   0   6   2      177.35      177.46      2.28 o 
   1   6   2       13.61       14.72      0.64 o 
   2   6   2      191.30      180.37      1.84 o 
   3   6   2      175.08      174.74      2.17 o 
   4   6   2       26.40       29.98      1.43 o 
   5   6   2       22.71       26.91      2.44 o 
   0   7   2       27.45       28.13      1.56 o 
   1   7   2       42.63       44.65      1.26 o 
   2   7   2      107.53      105.97      1.95 o 
   3   7   2        0.96        2.51      1.10 o 
   4   7   2       19.96       20.17      2.10 o 
   0   8   2       48.20       48.36      2.43 o 
   1   8   2       27.67       28.22      1.53 o 
   2   8   2       25.02       23.15      1.78 o 
   3   8   2        4.96        0.77      1.91 o 
   4   8   2        2.58       -0.98      2.09 o 
   0   9   2       95.51       81.58     10.72 o 
   1   9   2       53.38       46.28      4.86 o 
   2   9   2       53.66       59.94      5.97 o 
   1   0   3      580.06      592.49      3.63 o 
   2   0   3      267.75      288.54      2.93 o 
   3   0   3       15.59       19.61      0.46 o 
   4   0   3       15.07       14.08      0.57 o 
   5   0   3       10.86       10.04      0.84 o 
   6   0   3       13.97       15.51      1.24 o 
   7   0   3        0.65        1.64      1.48 o 
   0   1   3      574.28      529.34      2.16 o 
   1   1   3      318.13      308.58      1.12 o 
   2   1   3       78.80       67.61      0.49 o 
   3   1   3      169.65      166.45      0.93 o 
   4   1   3       48.22       45.92      0.59 o 
   5   1   3        4.43        5.18      0.56 o 
   6   1   3      102.40      104.47      1.62 o 
   7   1   3        7.82        7.08      1.36 o 
   0   2   3       52.44       51.37      0.76 o 
   1   2   3      479.80      510.67      1.69 o 
   2   2   3       81.63       82.77      0.61 o 
   3   2   3      316.00      317.14      1.63 o 
   4   2   3       50.44       51.39      0.74 o 
   5   2   3      262.68      256.05      1.98 o 
   6   2   3       65.34       70.24      1.57 o 
   0   3   3      232.60      230.90      1.40 o 
   1   3   3      398.78      403.13      1.48 o 
   2   3   3      394.05      401.40      1.60 o 
   3   3   3       77.92       75.95      0.76 o 
   4   3   3        1.88        2.31      0.46 o 
   5   3   3       26.72       27.76      0.93 o 
   6   3   3        0.24       -0.31      1.08 o 
   0   4   3      556.43      533.02      2.79 o 
   1   4   3       22.86       27.55      0.48 o 
   2   4   3      803.96      813.06      3.03 o 
   3   4   3      296.16      284.72      1.61 o 
   4   4   3      220.38      209.27      1.78 o 
   5   4   3        8.79       10.60      0.96 o 
   6   4   3       65.33       74.83      2.43 o 
   0   5   3        0.32       -0.02      0.47 o 
   1   5   3      176.21      181.77      1.19 o 
   2   5   3      125.84      126.92      1.15 o 
   3   5   3       39.46       39.14      0.91 o 
   4   5   3       39.28       41.26      1.27 o 
   5   5   3       17.86       21.36      1.32 o 
   6   5   3       31.28       29.94      2.45 o 
   0   6   3       40.99       43.57      1.40 o 
   1   6   3       11.38       12.53      0.70 o 
   2   6   3        0.52        1.45      0.66 o 
   3   6   3       61.63       62.99      1.43 o 
   4   6   3        4.33        5.21      1.09 o 
   5   6   3       38.64       37.23      2.60 o 
   0   7   3       96.82      101.81      2.46 o 
   1   7   3       17.94       19.94      1.15 o 
   2   7   3       13.50       15.66      1.16 o 
   3   7   3       10.43        9.27      1.25 o 
   4   7   3        6.24        5.09      1.67 o 
   0   8   3       26.15       27.70      2.20 o 
   1   8   3        3.00        2.72      1.16 o 
   2   8   3       16.48       18.29      1.80 o 
   3   8   3       13.33       10.14      2.22 o 
   0   9   3        0.34       -2.72      6.16 o 
   1   9   3        7.59        7.42      2.56 o 
   2   9   3       10.04        8.22      2.96 o 
   0   0   4      911.91      848.69      4.80 o 
   1   0   4        4.12        4.76      0.40 o 
   2   0   4       71.12       73.08      1.08 o 
   3   0   4       37.97       37.11      0.97 o 
   4   0   4       97.00       91.18      1.20 o 
   5   0   4       49.58       54.50      1.55 o 
   6   0   4       46.56       46.70      2.18 o 
   7   0   4        0.57       -2.90      3.99 o 
   0   1   4       28.02       30.33      0.60 o 
   1   1   4      329.54      333.51      1.33 o 
   2   1   4      439.51      434.95      1.81 o 
   3   1   4       28.46       27.82      0.45 o 
   4   1   4       68.63       68.51      0.76 o 
   5   1   4       12.88       15.06      0.79 o 
   6   1   4        1.38        2.68      1.03 o 
   0   2   4      126.81      126.19      0.91 o 
   1   2   4      219.56      235.21      1.01 o 
   2   2   4      433.17      445.11      1.67 o 
   3   2   4        2.71        1.98      0.30 o 
   4   2   4      201.32      206.85      1.28 o 
   5   2   4       65.67       63.73      1.03 o 
   6   2   4       25.34       28.36      1.42 o 
   0   3   4      202.80      226.68      1.40 o 
   1   3   4       43.50       42.87      0.46 o 
   2   3   4       76.99       81.64      0.70 o 
   3   3   4      279.02      287.38      1.52 o 
   4   3   4      163.85      153.27      1.32 o 
   5   3   4      121.15      128.18      1.58 o 
   6   3   4        2.52        1.88      0.88 o 
   0   4   4      391.50      397.48      2.26 o 
   1   4   4      792.67      794.15      2.73 o 
   2   4   4      230.91      226.84      1.25 o 
   3   4   4      187.11      186.34      1.40 o 
   4   4   4       37.49       33.85      0.87 o 
   5   4   4       55.52       55.57      1.29 o 
   6   4   4       13.49       18.23      1.95 o 
   0   5   4        7.24        9.10      0.59 o 
   1   5   4      247.78      246.35      1.44 o 
   2   5   4       37.69       37.48      0.70 o 
   3   5   4       33.20       31.14      0.86 o 
   4   5   4       20.57       21.24      1.05 o 
   5   5   4        4.19        2.05      1.04 o 
   0   6   4       42.79       43.65      1.25 o 
   1   6   4       46.47       45.44      0.95 o 
   2   6   4      121.36      121.75      1.59 o 
   3   6   4       90.93       86.10      1.61 o 
   4   6   4        4.15        2.10      1.01 o 
   5   6   4       40.96       44.56      2.11 o 
   0   7   4        0.19       -0.24      1.21 o 
   1   7   4       81.61       82.50      1.76 o 
   2   7   4       11.11        8.94      1.04 o 
   3   7   4       23.62       22.07      1.47 o 
   4   7   4        0.42       -0.66      1.61 o 
   0   8   4        0.60        2.30      1.62 o 
   1   8   4       11.84        8.99      1.28 o 
   2   8   4       64.68       62.29      2.98 o 
   3   8   4       11.77       10.02      2.77 o 
   0   9   4        7.44        9.81      3.01 o 
   1   9   4       65.50       63.84      4.08 o 
   2   9   4       37.16       38.81      3.87 o 
   1   0   5      358.34      361.59      2.20 o 
   2   0   5        0.00       -0.26      0.55 o 
   3   0   5      506.22      510.56      3.26 o 
   4   0   5       88.61       91.62      1.36 o 
   5   0   5      424.67      422.98      4.54 o 
   6   0   5        1.66        2.38      1.52 o 
   0   1   5       90.64      101.95      1.04 o 
   1   1   5      126.12      128.19      0.71 o 
   2   1   5      432.69      446.37      2.00 o 
   3   1   5      149.92      146.03      1.20 o 
   4   1   5      232.57      234.84      1.70 o 
   5   1   5        3.36        6.02      0.75 o 
   6   1   5       26.67       25.24      1.50 o 
   0   2   5      535.87      536.89      2.53 o 
   1   2   5      376.69      385.36      1.42 o 
   2   2   5      404.19      408.37      1.65 o 
   3   2   5      132.00      132.10      0.97 o 
   4   2   5      162.30      153.49      1.36 o 
   5   2   5       33.58       34.12      1.17 o 
   6   2   5       41.22       44.50      1.81 o 
   0   3   5       45.79       49.35      0.69 o 
   1   3   5       74.75       80.47      0.64 o 
   2   3   5       83.73       84.45      0.77 o 
   3   3   5        9.48        7.16      0.43 o 
   4   3   5       33.66       30.13      0.70 o 
   5   3   5       85.53       84.22      1.60 o 
   6   3   5        0.04       -0.53      1.28 o 
   0   4   5        0.44        1.47      0.46 o 
   1   4   5      110.30      113.62      0.88 o 
   2   4   5      400.66      390.93      1.96 o 
   3   4   5       29.03       27.25      0.71 o 
   4   4   5      134.32      126.92      1.45 o 
   5   4   5       11.64       13.14      0.87 o 
   6   4   5       61.17       63.96      2.64 o 
   0   5   5        6.29        6.00      0.62 o 
   1   5   5       11.59       11.96      0.52 o 
   2   5   5       52.59       53.88      0.86 o 
   3   5   5      194.78      185.31      1.77 o 
   4   5   5       13.51       14.99      0.95 o 
   5   5   5       28.24       28.10      1.60 o 
   0   6   5       33.45       33.42      1.37 o 
   1   6   5       53.12       54.07      1.11 o 
   2   6   5       66.80       68.34      1.28 o 
   3   6   5      108.38      103.94      1.84 o 
   4   6   5       45.99       44.63      1.61 o 
   5   6   5       51.62       53.47      2.73 o 
   0   7   5      202.58      198.26      3.91 o 
   1   7   5       21.03       21.57      1.26 o 
   2   7   5       30.34       30.03      1.39 o 
   3   7   5       26.02       27.15      1.63 o 
   4   7   5       66.56       66.36      3.87 o 
   0   8   5        1.03        1.85      1.68 o 
   1   8   5       53.60       55.04      2.20 o 
   2   8   5        1.75        2.61      2.15 o 
   3   8   5       19.04       21.30      3.14 o 
   0   9   5        0.15       -1.86      2.43 o 
   1   9   5       23.05       21.87      3.11 o 
   0   0   6      593.65      638.12      4.46 o 
   1   0   6      163.27      175.68      1.41 o 
   2   0   6       28.44       27.93      0.89 o 
   3   0   6       31.31       27.87      1.04 o 
   4   0   6        0.56        0.45      0.76 o 
   5   0   6       64.91       61.51      1.90 o 
   6   0   6       15.22       15.47      1.74 o 
   0   1   6      122.64      120.72      0.92 o 
   1   1   6      407.00      421.28      1.66 o 
   2   1   6       39.30       42.19      0.57 o 
   3   1   6      244.38      251.70      1.60 o 
   4   1   6      208.87      200.08      1.75 o 
   5   1   6       49.83       49.82      1.18 o 
   6   1   6       30.68       32.09      1.56 o 
   0   2   6        4.02        4.64      0.39 o 
   1   2   6       11.69       12.61      0.32 o 
   2   2   6      183.72      191.26      1.13 o 
   3   2   6       13.74       13.83      0.57 o 
   4   2   6      112.50      108.10      1.50 o 
   5   2   6       25.48       26.09      1.05 o 
   6   2   6       14.11       13.24      1.35 o 
   0   3   6      367.89      365.13      2.11 o 
   1   3   6      149.84      157.26      1.00 o 
   2   3   6        6.78        4.08      0.37 o 
   3   3   6      141.28      136.24      1.10 o 
   4   3   6       52.02       51.48      1.26 o 
   5   3   6        8.34        6.68      1.02 o 
   6   3   6        3.74        0.44      1.49 o 
   0   4   6       67.86       70.68      0.99 o 
   1   4   6        4.41        4.52      0.37 o 
   2   4   6       16.69       14.76      0.55 o 
   3   4   6        3.66        2.59      0.55 o 
   4   4   6        0.69        1.69      0.56 o 
   5   4   6       15.36       15.74      1.32 o 
   6   4   6       29.51       32.30      3.85 o 
   0   5   6      242.62      241.43      2.29 o 
   1   5   6       32.41       32.45      0.75 o 
   2   5   6      108.22      107.10      1.32 o 
   3   5   6      156.79      154.60      1.69 o 
   4   5   6        3.89        4.63      0.76 o 
   5   5   6       85.28       89.29      2.03 o 
   0   6   6       80.21       84.64      2.08 o 
   1   6   6      116.75      114.21      1.61 o 
   2   6   6       37.94       39.08      1.17 o 
   3   6   6      181.67      165.91      2.46 o 
   4   6   6       17.21       17.29      1.50 o 
   5   6   6        3.49        5.21      1.81 o 
   0   7   6        2.90        3.34      1.51 o 
   1   7   6      123.53      125.28      2.37 o 
   2   7   6       39.65       40.43      1.80 o 
   3   7   6       47.20       48.68      2.37 o 
   4   7   6       71.53       66.06      3.47 o 
   0   8   6        0.15       -0.90      1.96 o 
   1   8   6       26.27       28.39      2.04 o 
   2   8   6       10.25       11.26      2.71 o 
   3   8   6       13.30       11.04      2.76 o 
   0   9   6       39.05       39.24      4.48 o 
   1   0   7      922.74      946.71      4.90 o 
   2   0   7       80.44       72.13      1.38 o 
   3   0   7      875.64      859.15      7.64 o 
   4   0   7        0.23        0.63      1.30 o 
   5   0   7      233.26      229.07      3.30 o 
   6   0   7        0.05       -0.87      1.53 o 
   0   1   7        1.60        1.28      0.36 o 
   1   1   7       39.60       40.10      0.57 o 
   2   1   7      137.96      144.03      1.06 o 
   3   1   7       94.76       88.85      1.31 o 
   4   1   7       40.05       40.80      1.18 o 
   5   1   7       23.21       23.58      0.98 o 
   6   1   7       29.50       28.04      1.71 o 
   0   2   7       16.09       17.51      0.87 o 
   1   2   7      205.28      205.36      1.04 o 
   2   2   7      215.59      218.06      1.25 o 
   3   2   7      124.18      119.08      1.20 o 
   4   2   7      403.27      402.39      3.09 o 
   5   2   7        7.55        5.40      0.82 o 
   6   2   7      100.38      110.26      2.96 o 
   0   3   7       60.82       55.13      0.91 o 
   1   3   7       29.43       30.94      0.51 o 
   2   3   7       27.78       26.52      0.51 o 
   3   3   7       48.60       44.51      0.96 o 
   4   3   7       47.84       50.26      1.14 o 
   5   3   7       20.93       21.81      1.27 o 
   6   3   7        8.29        5.91      2.15 o 
   0   4   7       31.20       34.65      0.83 o 
   1   4   7        5.95        6.61      0.45 o 
   2   4   7       66.34       65.29      0.93 o 
   3   4   7       73.78       79.91      1.13 o 
   4   4   7       25.41       23.86      1.06 o 
   5   4   7        5.87        6.65      1.29 o 
   0   5   7      170.56      159.78      2.13 o 
   1   5   7        5.12        5.00      0.59 o 
   2   5   7       18.47       16.73      0.78 o 
   3   5   7       12.83       14.66      0.82 o 
   4   5   7       16.66       15.11      0.86 o 
   5   5   7       13.98       18.87      2.84 o 
   0   6   7      228.57      221.37      3.35 o 
   1   6   7       12.15       10.06      0.94 o 
   2   6   7      111.70      109.24      1.98 o 
   3   6   7       22.56       25.28      1.28 o 
   4   6   7        9.62        7.87      1.42 o 
   0   7   7       33.90       34.96      2.22 o 
   1   7   7       47.28       47.19      1.99 o 
   2   7   7        2.62        4.13      1.22 o 
   3   7   7       29.43       27.09      2.27 o 
   0   8   7        2.40        2.19      2.28 o 
   1   8   7       19.76       19.25      2.04 o 
   2   8   7       45.83       44.88      3.34 o 
   0   0   8      210.38      219.97      2.44 o 
   1   0   8       12.80       15.74      0.58 o 
   2   0   8       11.31       14.43      0.87 o 
   3   0   8      105.19      106.90      2.44 o 
   4   0   8       87.08       82.17      2.89 o 
   5   0   8      162.19      170.81      4.17 o 
   6   0   8        6.44        0.67      3.24 o 
   0   1   8      269.57      255.05      1.86 o 
   1   1   8       80.34       85.82      0.72 o 
   2   1   8        2.93        3.08      0.39 o 
   3   1   8       44.83       41.69      1.30 o 
   4   1   8        0.88        0.91      0.97 o 
   5   1   8       41.96       43.23      1.49 o 
   6   1   8       41.90       46.98      5.00 o 
   0   2   8      209.90      215.12      1.75 o 
   1   2   8       12.81       13.70      0.39 o 
   2   2   8      164.17      163.75      1.24 o 
   3   2   8       10.75       11.06      0.67 o 
   4   2   8       75.98       75.33      1.33 o 
   5   2   8        1.27        1.20      0.80 o 
   6   2   8       23.15       18.85      3.19 o 
   0   3   8       46.02       48.62      0.88 o 
   1   3   8      176.00      171.23      1.14 o 
   2   3   8       61.22       61.31      0.81 o 
   3   3   8       68.32       64.93      1.23 o 
   4   3   8       16.77       17.41      0.96 o 
   5   3   8        7.50        7.06      1.15 o 
   0   4   8       24.97       25.24      0.89 o 
   1   4   8      181.75      181.17      1.44 o 
   2   4   8      201.40      191.21      1.69 o 
   3   4   8      164.54      155.63      1.75 o 
   4   4   8        9.53        9.76      1.03 o 
   5   4   8       33.87       34.08      2.07 o 
   0   5   8      310.10      317.01      3.61 o 
   1   5   8       72.50       73.07      1.28 o 
   2   5   8       86.46       85.98      1.42 o 
   3   5   8       19.87       19.49      1.04 o 
   4   5   8        1.39        0.98      1.13 o 
   5   5   8        1.88        1.61      2.62 o 
   0   6   8       62.38       58.43      2.24 o 
   1   6   8        0.30       -0.06      0.88 o 
   2   6   8       10.53        8.44      1.08 o 
   3   6   8       23.39       22.78      1.49 o 
   4   6   8       11.24       10.43      1.30 o 
   0   7   8        5.17        5.83      1.78 o 
   1   7   8        6.57        9.41      1.47 o 
   2   7   8        3.89        5.34      1.34 o 
   3   7   8       37.23       31.35      2.18 o 
   0   8   8        7.76       10.29      3.13 o 
   1   8   8       26.72       29.83      2.58 o 
   1   0   9        0.02       -0.76      0.51 o 
   2   0   9      116.08      118.08      1.75 o 
   3   0   9      191.63      180.18      3.95 o 
   4   0   9       37.14       40.62      2.53 o 
   5   0   9       35.19       42.23      4.38 o 
   0   1   9       14.70       14.86      0.60 o 
   1   1   9       51.73       53.86      0.74 o 
   2   1   9      116.32      116.63      1.20 o 
   3   1   9        5.35        4.64      0.95 o 
   4   1   9       50.36       50.99      1.96 o 
   5   1   9       22.71       19.69      1.94 o 
   0   2   9      161.10      159.07      1.58 o 
   1   2   9       11.68        9.69      0.40 o 
   2   2   9       26.47       25.97      0.67 o 
   3   2   9      234.49      235.60      2.52 o 
   4   2   9       17.33       22.07      1.29 o 
   5   2   9       18.99       18.66      2.99 o 
   0   3   9      224.19      220.90      1.93 o 
   1   3   9      276.90      265.60      1.58 o 
   2   3   9       91.47       84.76      1.20 o 
   3   3   9       44.76       40.71      1.09 o 
   4   3   9       11.46       12.34      0.90 o 
   5   3   9        8.17        8.32      1.36 o 
   0   4   9       47.17       41.02      1.11 o 
   1   4   9       25.52       25.38      0.76 o 
   2   4   9       72.72       73.14      1.10 o 
   3   4   9       65.67       69.99      1.47 o 
   4   4   9       37.96       38.80      1.86 o 
   5   4   9       44.99       46.69      2.99 o 
   0   5   9       16.62       13.89      1.33 o 
   1   5   9      118.63      117.33      1.81 o 
   2   5   9       27.63       27.79      0.99 o 
   3   5   9        6.04        5.93      0.84 o 
   4   5   9       18.26       16.92      1.61 o 
   0   6   9        5.19        3.79      1.59 o 
   1   6   9       16.12       13.70      1.22 o 
   2   6   9        9.86        9.08      1.13 o 
   3   6   9        5.62        4.64      1.23 o 
   4   6   9        2.22        0.58      1.71 o 
   0   7   9       23.71       27.34      3.54 o 
   1   7   9        1.04        1.63      1.49 o 
   2   7   9       16.34       19.04      1.71 o 
   0   8   9        0.00        2.17      2.72 o 
   0   0  10       29.17       26.38      1.08 o 
   1   0  10       13.59       14.73      0.75 o 
   2   0  10       98.18      101.62      1.62 o 
   3   0  10        2.33        1.39      1.62 o 
   4   0  10       96.20       87.86      4.75 o 
   0   1  10       23.84       22.85      0.73 o 
   1   1  10       33.90       30.93      0.65 o 
   2   1  10       47.48       49.76      0.96 o 
   3   1  10       16.85       13.45      1.39 o 
   4   1  10        3.64        3.47      1.49 o 
   0   2  10      246.23      252.29      2.24 o 
   1   2  10      167.85      164.37      1.31 o 
   2   2  10      253.41      245.23      2.06 o 
   3   2  10       16.93       17.47      1.10 o 
   4   2  10       44.78       45.30      2.06 o 
   5   2  10       32.74       30.84      2.88 o 
   0   3  10      245.96      242.72      2.39 o 
   1   3  10        0.21       -0.11      0.47 o 
   2   3  10      264.61      246.54      2.23 o 
   3   3  10        5.65        5.18      0.80 o 
   4   3  10        0.13        0.55      0.80 o 
   5   3  10        6.86        3.61      2.75 o 
   0   4  10       70.88       72.41      1.75 o 
   1   4  10      265.00      253.84      2.20 o 
   2   4  10        6.87        4.95      0.73 o 
   3   4  10       11.64        9.85      1.03 o 
   4   4  10        1.20        0.55      1.06 o 
   0   5  10        0.01        0.86      1.16 o 
   1   5  10       57.33       59.46      1.44 o 
   2   5  10       11.21       12.44      0.83 o 
   3   5  10        9.24        7.04      1.21 o 
   4   5  10        9.85        8.65      1.87 o 
   0   6  10       25.98       28.24      2.28 o 
   1   6  10       46.15       44.20      1.66 o 
   2   6  10       24.02       24.96      1.40 o 
   3   6  10       48.40       48.87      1.80 o 
   0   7  10       37.95       37.04      3.94 o 
   1   7  10       26.61       27.06      2.35 o 
   2   7  10       10.00        7.19      1.72 o 
   1   0  11       77.76       78.04      1.58 o 
   2   0  11       35.59       38.67      1.41 o 
   3   0  11        2.50        2.41      1.85 o 
   4   0  11       42.72       46.42      3.91 o 
   0   1  11       19.08       17.74      0.82 o 
   1   1  11      241.49      229.09      1.89 o 
   2   1  11        3.48        4.22      0.65 o 
   3   1  11       38.68       36.27      2.05 o 
   4   1  11        0.70        1.59      1.70 o 
   0   2  11       59.04       57.72      1.31 o 
   1   2  11      112.35      109.59      1.37 o 
   2   2  11       66.01       63.41      1.19 o 
   3   2  11       39.60       41.75      1.70 o 
   4   2  11       15.68       13.07      1.97 o 
   5   2  11       12.54       12.35      3.32 o 
   0   3  11        4.34        5.67      0.88 o 
   1   3  11        0.10       -0.79      0.53 o 
   2   3  11       30.27       32.97      1.49 o 
   3   3  11        0.48       -0.01      0.76 o 
   4   3  11        1.59        1.30      1.11 o 
   0   4  11       25.70       29.53      1.55 o 
   1   4  11       90.74       93.86      1.47 o 
   2   4  11       32.55       29.79      1.22 o 
   3   4  11        6.35        4.94      1.10 o 
   4   4  11       33.60       32.74      2.28 o 
   0   5  11       55.89       54.99      2.71 o 
   1   5  11        3.51        3.66      0.98 o 
   2   5  11       65.66       66.15      1.68 o 
   3   5  11        4.16        2.29      1.15 o 
   0   6  11       10.41        7.87      1.92 o 
   1   6  11        6.23        6.24      1.26 o 
   2   6  11       36.29       34.42      1.97 o 
   0   7  11        9.03        3.65      2.55 o 
   0   0  12      694.59      699.76      7.42 o 
   1   0  12       65.11       65.51      2.17 o 
   2   0  12      273.84      267.27      5.86 o 
   3   0  12       54.29       47.56      3.27 o 
   4   0  12        4.57        7.43      3.29 o 
   0   1  12       43.22       42.96      1.24 o 
   1   1  12       82.83       83.98      1.41 o 
   2   1  12       55.53       56.06      1.37 o 
   3   1  12       68.31       66.86      2.57 o 
   4   1  12        3.60        2.29      2.13 o 
   0   2  12       31.65       31.66      1.16 o 
   1   2  12       97.62       93.93      1.60 o 
   2   2  12       49.28       53.47      1.28 o 
   3   2  12       45.90       50.31      1.84 o 
   4   2  12       23.14       26.82      3.25 o 
   0   3  12        4.49        2.03      1.04 o 
   1   3  12       29.47       31.35      1.02 o 
   2   3  12        0.08        0.85      1.02 o 
   3   3  12        7.15        7.26      1.02 o 
   4   3  12       20.27       18.35      2.06 o 
   0   4  12       29.73       32.30      1.74 o 
   1   4  12       65.16       65.98      1.46 o 
   2   4  12        2.36        2.46      1.42 o 
   3   4  12       16.11       19.43      2.10 o 
   0   5  12        0.21        0.71      1.32 o 
   1   5  12       38.77       42.64      1.69 o 
   2   5  12       39.08       38.46      2.11 o 
   3   5  12       35.66       35.36      3.12 o 
   0   6  12      166.29      159.76      6.84 o 
   1   6  12       52.19       51.79      2.39 o 
   1   0  13        6.97        3.86      1.21 o 
   2   0  13       40.14       41.46      1.96 o 
   3   0  13       55.90       58.01      5.57 o 
   4   0  13        1.78        0.04      3.87 o 
   0   1  13      236.11      239.30      3.56 o 
   1   1  13       37.29       40.59      1.39 o 
   2   1  13       44.71       44.01      1.19 o 
   3   1  13       18.71       19.79      2.99 o 
   4   1  13       11.96       11.12      3.69 o 
   0   2  13        2.22        1.36      0.86 o 
   1   2  13       18.35       20.15      1.25 o 
   2   2  13        5.34        6.89      1.08 o 
   3   2  13        2.35        2.98      1.47 o 
   4   2  13        8.00        8.19      1.84 o 
   0   3  13        3.57        1.59      1.12 o 
   1   3  13       19.56       20.69      1.16 o 
   2   3  13       17.39       21.12      1.66 o 
   3   3  13        9.89       10.17      1.74 o 
   0   4  13        2.38        1.05      1.28 o 
   1   4  13       10.85       12.35      0.95 o 
   2   4  13        8.78        8.87      1.58 o 
   3   4  13       56.77       57.27      3.05 o 
   0   5  13        1.73        1.87      1.54 o 
   1   5  13       32.45       33.30      1.76 o 
   2   5  13       18.32       14.45      3.30 o 
   0   0  14       56.52       55.63      2.22 o 
   1   0  14       13.96       17.78      1.65 o 
   2   0  14      110.07      111.72      3.17 o 
   3   0  14       30.29       31.48      6.35 o 
   0   1  14       14.02       14.50      1.15 o 
   1   1  14       25.91       25.93      1.29 o 
   2   1  14        8.22        6.75      1.12 o 
   3   1  14       18.60       18.53      3.57 o 
   0   2  14       36.58       35.26      1.65 o 
   1   2  14      155.70      162.98      3.36 o 
   2   2  14       10.25       13.20      1.69 o 
   3   2  14       26.21       25.27      2.97 o 
   0   3  14       53.00       55.96      2.40 o 
   1   3  14       34.72       37.20      1.68 o 
   2   3  14       48.21       54.05      2.60 o 
   0   4  14        9.56       10.72      1.76 o 
   1   4  14       31.09       30.46      1.95 o 
   1   0  15        1.67       -0.41      1.44 o 
   2   0  15        0.79        0.80      2.59 o 
   0   1  15       27.17       31.17      1.56 o 
   1   1  15       18.05       18.66      1.31 o 
   2   1  15       19.25       24.85      2.58 o 
   0   2  15        6.61        6.17      1.53 o 
   1   2  15        4.55        5.09      1.37 o 
   2   2  15       12.68       11.86      2.42 o 
   0   3  15        1.50        1.72      1.55 o 
   1   3  15        9.89        9.38      1.90 o 
   0   0  16       73.59       80.89      9.29 o 
   0   1  16       10.93        9.88      2.13 o 
                                                 
